# Supplementary material for: Isotope Ratio Outlier Analysis (IROA) for HPLC–TOFMS-Based Metabolomics of Human Urine
Source: Metabolites. 2022 Aug 12;12(8):741. doi: 10.3390/metabo12080741 (PMC9414531; doi:10.3390/metabo12080741)
Supplement: Supplementary file 1 [file metabolites-12-00741-s001.zip]

Archive with 1 entries (1 files):
- metabolites-1842870-supplementary.pdf
